# Supplementary material for: A Multilevel Analysis of Associations Between Children’s Coloured Progressive Matrices Performances and Self-Rated Personality: Class-Average and Class-Homogeneity Differences in Nonverbal Intelligence Matter
Source: J Intell. 2025 Jul 30;13(8):95. doi: 10.3390/jintelligence13080095 (PMC12387534; doi:10.3390/jintelligence13080095)
Supplement: Supplementary file 1 [file jintelligence-13-00095-s001.zip]

Archive with 1 entries (1 files):
- jintelligence-3652035-supplementary.pdf
